# Supplementary material for: Post-Drive Standing Balance of Vehicle Passengers Using Wearable Sensors: The Effect of On-Road Driving and Task Performance
Source: Sensors (Basel). 2021 Jul 23;21(15):4997. doi: 10.3390/s21154997 (PMC8347861; doi:10.3390/s21154997)
Supplement: Supplementary file 1 [file sensors-21-04997-s001.zip]

Archive with 1 entries (1 files):
- sensors-1268842-supplementary.pdf
